# Supplementary material for: Dual-Light-Responsive Fe-Doped Covalent Organic Framework-Functionalized SiO2 Nanofibrous Membrane for Synergistic Photothermal and Photodynamic Inactivation of Multidrug-Resistant Bacteria
Source: Pharmaceutics. 2026 Jun 10;18(6):715. doi: 10.3390/pharmaceutics18060715 (PMC13305538; doi:10.3390/pharmaceutics18060715)
Supplement: Supplementary file 1 [file pharmaceutics-18-00715-s001.zip]

Archive with 1 entries (1 files):
- pharmaceutics-4312262-supplementary.pdf
